# Supplementary material for: Development and validation of a scale to assess attitudes of health care providers towards persons affected by leprosy in southern India
Source: PLoS Negl Trop Dis. 2018 Sep 25;12(9):e0006808. doi: 10.1371/journal.pntd.0006808 (PMC6177202; doi:10.1371/journal.pntd.0006808)
Supplement: S3 File — (XLSX) [file pntd.0006808.s003.xlsx]

## Sheet: Sheet1
id	place	test	designation	q1	q2	q3	q4	q5	q6	q7	q8	q9	q10	q11	q12	q13	q14	q15	q16	q17	q18	q19	q20	q21	q22	q23	q24	q25	q26	q27
1	1	1	3	3	3	3	3	3	4	4	3	4	3	3	2	4	4	2	3	3	1	2	1	1	1	2	2	2	2	1
2	1	1	3	4	3	3	4	4	3	3	3	2	3	2	2	2	2	2	3	3	2	2	2	2	1	2	2	3	2	1
3	1	1	3	4	4	4	4		3	3	3	2	3	2	2	2	3	1	3	3	1	2	2	1	1	2	2	1	1	1
4	1	1	3	4	4	4	4	3	4	4	3	1	4	1	4	2	3	1	4	1	1	1	1	1	1	1	1		1	1
5	1	1	3	4	4	4	4	4	4	4	4	4	4	4	2	2	4	2	3	3	1	2	1	1	1	2	2	2	2	1
6	1	1	3	4	4	4	4	4	4	4	4	4	4	4	4	4	4	4	4	2	2	2	2	2	2	2	2	2	4	2
7	1	1	3	4	4	4	4	4	4	4	4	4	4	4	2	4	4	2	3	3	1	2	1	1	1	2	2	2	2	1
8	1	1	3	4	1		4		4		4	1	3	3	3	1	4	1	3	3	3	2		2	2	3	4	2	4	3
9	1	1	3	4	4	4	4	4	4	4	4	4	4	3	4	2	3	2	3	2	1	2	1	1	2	2	2	1	2	1
10	1	1	3	4	4	3	4	3	4	4	4	1	3	3	3	1	4	1	3	3	3	2	3	2	1	3	4	2	4	3
11	1	1	3	4	4	3	4	3	4	4	4	3	3	2	3	2	3	1	3	3	3	2	2	2	2	2	2	2		2
12	1	1	3	4	4	4	4	3	3	3	4	4	4	2	3	2	2	1	3	4	2	1	2	2	1	2	2	2	2	1
13	1	1	3	4	4	4	4	4	4	4	4	4	4	2	2	2		2	4	1	1	2	1	1	1	2	1	1	1	1
14	1	1	3	4	4	4	4	4	4	4	4	4	4	4	2	4	2	2	3	3	1	2	1	1	1	2	2	2	2	1
15	1	1	3	4	4	4	4	4	4	4	4	4	4	4	2	4	2	2	3	3	1	2	1	1	1	2	2	2	2	1
16	1	1	3	4	4	4	4	4	4	3	4	4	4	4	2	2	2	4	4	2	2	2	2	2	2	2	2	2	2	2
17	1	1	3	4	4	4	4	4	3	3	3	2	3	2	2	2	3	1	3	3	1	2	2	1	1	2	2	1	1	1
18	1	1	3	3	3	3	3	3	3	3	3	1	3	3	3	3	3	4	4	3	4	4	3	4	3	3	3	2	2	2
19	1	1	3	4	4	3	4	3	4	4	4	3	3	2	3	2	3	1	3	3	2	2	2	2	2	2	2	2	3	1
20	1	1	3	4	4	4	4	4	4	4	4	4	4	4	2	2	4	2	3	3	1	2	1	1	1	2	2	2	2	1
21	1	1	3	3	3	3	3	3	3	3	3	4	4	4	2	4	4	2	3	3	1	2	1	1	1	2	2	2	2	1
22	1	1	3	4	3	3	4	3	3	4	3	3	4	3	3	1	3	4	4	1	1	1	1	1	1	1	1	1	1	1
23	1	1	3	4	4	3	4	3	3	3	4	1	4	2	2	1	4	4	4		2	2	2	1	1	2	2	1	1	1
24	1	1	3	4	4		4	4	4	4	4	4	4	4	2	2	4	2	3	3	1	2	1	1	1	2	2	2	2	1
25	1	1	3	4	4	4	4	3	4	4	3	1	4	1	4	2	4	1	4	1	1	1	1	1	1	1	1	1	1	1
26	1	1	3	4	4	4	4	3	4	3	3	1	4	1	4	2		2	4	4	4	2	1	1	1	1	1	1	1	1
27	2	1	2	4	4	4	4	4	4	4	4	4	4	2	4	3	3	3	4	1	1	1	1	1	1	2	1	1	1	1
28	2	1	2	4	4	4	4	4	4	4	4	4	4	4	4	4		4	4	1	1	1	1	1	1	1	1	1	1	1
29	2	1	2	4	4	4	4	3	4	4	4	4	3	3	3	2	4	4	4	3	1	1	1	1	1	2	2	1	1	1
30	1	1	2	4	4	4	4	4	4	4	4	4	4	4	4	4	1	4	4	1	1	1	1	1	1	1	1	1	1	1
31	2	1	2	4	4	4	4	4	4	4	4	4	4	4	4	4	1	2	4	1	2	1	1	1	2	1	1	1	1	1
32	1	1	2	4	4	4	4	4	4	4	4	4	4	4	4	4	4	4	4	1	1	1	1	1	1	1	1	1	1	1
33	2	1	2	4	4	4	4	4	4	4	4	4	4	4	4	4	1	4	4	2	1	1	1	1	2	2	1	1	2	1
34	2	1	2	4	4	4	4	4	4	4	4	4	4	3	4	1	2	4	4	1	1	1	1	1	1	1	1	1	1	1
35	2	1	2	4	4	4	4	3	4	4	4	4	4	3	3	3	3	3	3	2	2	2	2	2	2	2	2	2	2	1
36	1	1	2	4	4	3	3	3	3	3	3	3	3	3	3	3	2	2	3	2	2	2	1	1	1	2	1	1	2	1
37	2	1	2	4	4	4	4	4	4	4	4	4	4	3	3	3	2	3	3	2	2	2	2	2	2	2	2	1	1	1
38	2	1	2	4	4	4	4	4	4	4	4	4	4	3	4	3	3	4	4	1	1	2	1	1	1	2	1	1	1	1
39	2	1	2	4	4	2	3	2	3	4	3	2	4	3	2	2	1	2	2	2	1	3	4	1	1	3	2	4	1	1
40	2	1	2	4	4	4	4	4	4	4	4	4	4	4	4	1	1	2	4	4	2	4	1	2	1	1	2	2	3	1
41	2	1	2	4	4	4	4	4	4	4	4	4	4	4	4	4	4	2	4	3	1	1	1	1	1	1	1	1	1	1
42	1	1	2	4	4	4	4	4	4	4	4	4	4	4	4	4	4	4	4	4	4	4	1	2	1	4	1	1	1	1
43	1	1	1	4	4	3	3	4	4	2	4	3	3	2	3	1	2	1	3	4	1	1	1	1	1	1	1	1	1	1
44	1	1	1	4	4	3	3	4	4	2	4	3	3	2	3	1	2	1	4	4	1	1	1	1	1	1	1	1	1	1
45	1	1	1	4	4	4	4	4	4	4	4	3	4	2	3	2	3	2	4	2	1	2	2	2	2	2	2	2	2	1
46	1	1	1	4	4	4	4	4	4	4	4	3	4	3	4	3	4		3	2	1	1	1	1	1	1	1	1	1	1
47	1	1	1	4	4	4	4	4	4	4	4	4	4	4	4	1	4	4	4	1		1	1	1	1	1	1	1	1	1
48	1	1	1	4	4	4	4	4	4	4	4	3	4	2	3	2	3	2	4	2	1	2	2	2	2	2	2	2	2	1
49	1	1	1	4	4	4	4	4	3	3	3	3	3	3	2	3	2	3	2	3	2	2	2	2	2	2	2	2	2	1
50	1	1	2	4	4	4	2	4	3	3	4	3	3	2	2	4	2	4	2	1	2	1	1	1	2	3	1	1	1	1
51	1	1	2	4	3	4	3	3	3	3	3	2	3	3	3	2	2	3	3	2	2	2	2	2	2	2	2	2	2	2
52	1	1	2	4	4	2	4	4	4	4	4	4	4	2	3	1	3	1	4	1	1	1	1	1	1	1	1	1	1	1
53	1	1	2	3	3	4	4	3	4	4	3	2	3	4	2	2	3	1	3	3	2	2	2	2	1	2	1	2	3	1
54	1	1	2	4	4	4	4	3	4	4	4	3	4	3	3	2	3	2	4	4	2	2	1	2	2	2	2	2	2	2
Place
1- Kancheepuram
2-Tiruvallur
Designation
1- Doctor
2- Health Inspector
3- VHN
